# Supplementary material for: Fusarium Species and Mycotoxins Associated with Sorghum Grains in Uruguay
Source: Toxins (Basel). 2023 Jul 31;15(8):484. doi: 10.3390/toxins15080484 (PMC10467058; doi:10.3390/toxins15080484)
Supplement: Supplementary file 1 [file toxins-15-00484-s001.zip]

Archive with 1 entries (1 files):
- toxins-2494488-supplementary.pdf
